# Supplementary material for: HLJ1 amplifies endotoxin-induced sepsis severity by promoting IL-12 heterodimerization in macrophages
Source: eLife. 2022 Aug 19;11:e76094. doi: 10.7554/eLife.76094 (PMC9457701; doi:10.7554/eLife.76094)
Supplement: Figure 9—source data 2. [file elife-76094-fig9-data2.zip]

Archive with 45 entries (38 files):
- Figure 9- source data 2/
- Figure 9- source data 2/.DS_Store
- __MACOSX/Figure 9- source data 2/._.DS_Store
- Figure 9- source data 2/Figure 9E/
- Figure 9- source data 2/Figure 9D/
- Figure 9- source data 2/Figure 9E/labelled_blots/
- Figure 9- source data 2/Figure 9E/.DS_Store
- __MACOSX/Figure 9- source data 2/Figure 9E/._.DS_Store
- Figure 9- source data 2/Figure 9E/original_blots/
- Figure 9- source data 2/Figure 9D/labelled_blot/
- Figure 9- source data 2/Figure 9D/.DS_Store
- __MACOSX/Figure 9- source data 2/Figure 9D/._.DS_Store
- Figure 9- source data 2/Figure 9D/original_blot/
- Figure 9- source data 2/Figure 9E/labelled_blots/.DS_Store
- __MACOSX/Figure 9- source data 2/Figure 9E/labelled_blots/._.DS_Store
- Figure 9- source data 2/Figure 9E/labelled_blots/HLJ1_labelled.tif
- __MACOSX/Figure 9- source data 2/Figure 9E/labelled_blots/._HLJ1_labelled.tif
- Figure 9- source data 2/Figure 9E/labelled_blots/GAPDH_labelled.tif
- __MACOSX/Figure 9- source data 2/Figure 9E/labelled_blots/._GAPDH_labelled.tif
- Figure 9- source data 2/Figure 9E/labelled_blots/Il12p35_labelled.tif
- __MACOSX/Figure 9- source data 2/Figure 9E/labelled_blots/._Il12p35_labelled.tif
- Figure 9- source data 2/Figure 9E/original_blots/.DS_Store
- __MACOSX/Figure 9- source data 2/Figure 9E/original_blots/._.DS_Store
- Figure 9- source data 2/Figure 9E/original_blots/HLJ1_original.tif
- __MACOSX/Figure 9- source data 2/Figure 9E/original_blots/._HLJ1_original.tif
- Figure 9- source data 2/Figure 9E/original_blots/GAPDH_original.tif
- __MACOSX/Figure 9- source data 2/Figure 9E/original_blots/._GAPDH_original.tif
- Figure 9- source data 2/Figure 9E/original_blots/IL12p35_original.tif
- __MACOSX/Figure 9- source data 2/Figure 9E/original_blots/._IL12p35_original.tif
- Figure 9- source data 2/Figure 9D/labelled_blot/.DS_Store
- __MACOSX/Figure 9- source data 2/Figure 9D/labelled_blot/._.DS_Store
- Figure 9- source data 2/Figure 9D/labelled_blot/HLJ1_labelled.tif
- __MACOSX/Figure 9- source data 2/Figure 9D/labelled_blot/._HLJ1_labelled.tif
- Figure 9- source data 2/Figure 9D/labelled_blot/GAPDH_labelled.tif
- __MACOSX/Figure 9- source data 2/Figure 9D/labelled_blot/._GAPDH_labelled.tif
- Figure 9- source data 2/Figure 9D/labelled_blot/IL12p40_labelled.tif
- __MACOSX/Figure 9- source data 2/Figure 9D/labelled_blot/._IL12p40_labelled.tif
- Figure 9- source data 2/Figure 9D/original_blot/.DS_Store
- __MACOSX/Figure 9- source data 2/Figure 9D/original_blot/._.DS_Store
- Figure 9- source data 2/Figure 9D/original_blot/HLJ1_original.tif
- __MACOSX/Figure 9- source data 2/Figure 9D/original_blot/._HLJ1_original.tif
- Figure 9- source data 2/Figure 9D/original_blot/GAPDH_original.tif
- __MACOSX/Figure 9- source data 2/Figure 9D/original_blot/._GAPDH_original.tif
- Figure 9- source data 2/Figure 9D/original_blot/IL12p40_original.tif
- __MACOSX/Figure 9- source data 2/Figure 9D/original_blot/._IL12p40_original.tif
