# Supplementary material for: HLJ1 amplifies endotoxin-induced sepsis severity by promoting IL-12 heterodimerization in macrophages
Source: eLife. 2022 Aug 19;11:e76094. doi: 10.7554/eLife.76094 (PMC9457701; doi:10.7554/eLife.76094)
Supplement: Figure 9—figure supplement 2—source data 1. [file elife-76094-fig9-figsupp2-data1.zip]

Archive with 64 entries (54 files):
- Figure 9- figure supplement 2- source data 2/
- Figure 9- figure supplement 2- source data 2/.DS_Store
- __MACOSX/Figure 9- figure supplement 2- source data 2/._.DS_Store
- Figure 9- figure supplement 2- source data 2/Figure 9-figure supplement 2A/
- Figure 9- figure supplement 2- source data 2/Figure 9-figure supplement 2C/
- Figure 9- figure supplement 2- source data 2/Figure 9-figure supplement 2B/
- Figure 9- figure supplement 2- source data 2/Figure 9-figure supplement 2A/.DS_Store
- __MACOSX/Figure 9- figure supplement 2- source data 2/Figure 9-figure supplement 2A/._.DS_Store
- Figure 9- figure supplement 2- source data 2/Figure 9-figure supplement 2A/labelled blots/
- Figure 9- figure supplement 2- source data 2/Figure 9-figure supplement 2A/original blots/
- Figure 9- figure supplement 2- source data 2/Figure 9-figure supplement 2C/.DS_Store
- __MACOSX/Figure 9- figure supplement 2- source data 2/Figure 9-figure supplement 2C/._.DS_Store
- Figure 9- figure supplement 2- source data 2/Figure 9-figure supplement 2C/original/
- Figure 9- figure supplement 2- source data 2/Figure 9-figure supplement 2C/labelled/
- Figure 9- figure supplement 2- source data 2/Figure 9-figure supplement 2B/.DS_Store
- __MACOSX/Figure 9- figure supplement 2- source data 2/Figure 9-figure supplement 2B/._.DS_Store
- Figure 9- figure supplement 2- source data 2/Figure 9-figure supplement 2B/labelled blots/
- Figure 9- figure supplement 2- source data 2/Figure 9-figure supplement 2B/original blots/
- Figure 9- figure supplement 2- source data 2/Figure 9-figure supplement 2A/labelled blots/STAT3_labelled.tif
- __MACOSX/Figure 9- figure supplement 2- source data 2/Figure 9-figure supplement 2A/labelled blots/._STAT3_labelled.tif
- Figure 9- figure supplement 2- source data 2/Figure 9-figure supplement 2A/labelled blots/.DS_Store
- __MACOSX/Figure 9- figure supplement 2- source data 2/Figure 9-figure supplement 2A/labelled blots/._.DS_Store
- Figure 9- figure supplement 2- source data 2/Figure 9-figure supplement 2A/labelled blots/HLJ1_labelled.tif
- __MACOSX/Figure 9- figure supplement 2- source data 2/Figure 9-figure supplement 2A/labelled blots/._HLJ1_labelled.tif
- Figure 9- figure supplement 2- source data 2/Figure 9-figure supplement 2A/labelled blots/GAPDH_labelled.tif
- __MACOSX/Figure 9- figure supplement 2- source data 2/Figure 9-figure supplement 2A/labelled blots/._GAPDH_labelled.tif
- Figure 9- figure supplement 2- source data 2/Figure 9-figure supplement 2A/labelled blots/p-STAT3_labelled.tif
- __MACOSX/Figure 9- figure supplement 2- source data 2/Figure 9-figure supplement 2A/labelled blots/._p-STAT3_labelled.tif
- Figure 9- figure supplement 2- source data 2/Figure 9-figure supplement 2A/original blots/.DS_Store
- __MACOSX/Figure 9- figure supplement 2- source data 2/Figure 9-figure supplement 2A/original blots/._.DS_Store
- Figure 9- figure supplement 2- source data 2/Figure 9-figure supplement 2A/original blots/HLJ1.tif
- Figure 9- figure supplement 2- source data 2/Figure 9-figure supplement 2A/original blots/p-STAT3.tif
- Figure 9- figure supplement 2- source data 2/Figure 9-figure supplement 2A/original blots/GAPDH.tif
- Figure 9- figure supplement 2- source data 2/Figure 9-figure supplement 2A/original blots/STAT3.tif
- Figure 9- figure supplement 2- source data 2/Figure 9-figure supplement 2C/original/.DS_Store
- __MACOSX/Figure 9- figure supplement 2- source data 2/Figure 9-figure supplement 2C/original/._.DS_Store
- Figure 9- figure supplement 2- source data 2/Figure 9-figure supplement 2C/original/HLJ1 left panel.tif
- __MACOSX/Figure 9- figure supplement 2- source data 2/Figure 9-figure supplement 2C/original/._HLJ1 left panel.tif
- Figure 9- figure supplement 2- source data 2/Figure 9-figure supplement 2C/original/HLJ1 right panel.tif
- __MACOSX/Figure 9- figure supplement 2- source data 2/Figure 9-figure supplement 2C/original/._HLJ1 right panel.tif
- Figure 9- figure supplement 2- source data 2/Figure 9-figure supplement 2C/original/total protein right panel.tif
- __MACOSX/Figure 9- figure supplement 2- source data 2/Figure 9-figure supplement 2C/original/._total protein right panel.tif
- Figure 9- figure supplement 2- source data 2/Figure 9-figure supplement 2C/original/total protein left panel.tif
- __MACOSX/Figure 9- figure supplement 2- source data 2/Figure 9-figure supplement 2C/original/._total protein left panel.tif
- Figure 9- figure supplement 2- source data 2/Figure 9-figure supplement 2C/labelled/HLJ1 right panel_labelled.tif
- __MACOSX/Figure 9- figure supplement 2- source data 2/Figure 9-figure supplement 2C/labelled/._HLJ1 right panel_labelled.tif
- Figure 9- figure supplement 2- source data 2/Figure 9-figure supplement 2C/labelled/.DS_Store
- __MACOSX/Figure 9- figure supplement 2- source data 2/Figure 9-figure supplement 2C/labelled/._.DS_Store
- Figure 9- figure supplement 2- source data 2/Figure 9-figure supplement 2C/labelled/total protein left panel_labelled.tif
- __MACOSX/Figure 9- figure supplement 2- source data 2/Figure 9-figure supplement 2C/labelled/._total protein left panel_labelled.tif
- Figure 9- figure supplement 2- source data 2/Figure 9-figure supplement 2C/labelled/total protein right panel_labelled.tif
- __MACOSX/Figure 9- figure supplement 2- source data 2/Figure 9-figure supplement 2C/labelled/._total protein right panel_labelled.tif
- Figure 9- figure supplement 2- source data 2/Figure 9-figure supplement 2C/labelled/HLJ1 left panel_labelled.tif
- __MACOSX/Figure 9- figure supplement 2- source data 2/Figure 9-figure supplement 2C/labelled/._HLJ1 left panel_labelled.tif
- Figure 9- figure supplement 2- source data 2/Figure 9-figure supplement 2B/labelled blots/.DS_Store
- __MACOSX/Figure 9- figure supplement 2- source data 2/Figure 9-figure supplement 2B/labelled blots/._.DS_Store
- Figure 9- figure supplement 2- source data 2/Figure 9-figure supplement 2B/labelled blots/HLJ1_labelled.tif
- __MACOSX/Figure 9- figure supplement 2- source data 2/Figure 9-figure supplement 2B/labelled blots/._HLJ1_labelled.tif
- Figure 9- figure supplement 2- source data 2/Figure 9-figure supplement 2B/labelled blots/GAPDH_labelled.tif
- __MACOSX/Figure 9- figure supplement 2- source data 2/Figure 9-figure supplement 2B/labelled blots/._GAPDH_labelled.tif
- Figure 9- figure supplement 2- source data 2/Figure 9-figure supplement 2B/original blots/.DS_Store
- __MACOSX/Figure 9- figure supplement 2- source data 2/Figure 9-figure supplement 2B/original blots/._.DS_Store
- Figure 9- figure supplement 2- source data 2/Figure 9-figure supplement 2B/original blots/HLJ1.tif
- Figure 9- figure supplement 2- source data 2/Figure 9-figure supplement 2B/original blots/GAPDH.tif
